# Supplementary material for: Enhanced Mechanical Properties and Anti–Inflammation of Poly(L–Lactic Acid) by Stereocomplexes of PLLA/PDLA and Surface–Modified Magnesium Hydroxide Nanoparticles
Source: Polymers (Basel). 2022 Sep 10;14(18):3790. doi: 10.3390/polym14183790 (PMC9504497; doi:10.3390/polym14183790)
Supplement: Supplementary file 1 [file polymers-14-03790-s001.zip]

Archive with 1 entries (1 files):
- polymers-1893001-supplementary.pdf
